# Supplementary material for: Factors Associated with RANTES, EMMPIRIN, MMP2 and MMP9, and the Association of These Biomarkers with Cardiovascular Disease in a Multi-Ethnic Population
Source: J Clin Med. 2022 Dec 8;11(24):7281. doi: 10.3390/jcm11247281 (PMC9782242; doi:10.3390/jcm11247281)
Supplement: Supplementary file 1 [file jcm-11-07281-s001.zip]

Archive with 1 entries (1 files):
- jcm-2015589-supplementary.pdf
